# Supplementary material for: Root-tip-mediated inhibition of hydrotropism is accompanied with the suppression of asymmetric expression of auxin-inducible genes in response to moisture gradients in cucumber roots
Source: PLoS One. 2018 Jan 11;13(1):e0189827. doi: 10.1371/journal.pone.0189827 (PMC5764274; doi:10.1371/journal.pone.0189827)
Supplement: S1 Table — (XLSX) [file pone.0189827.s007.xlsx]

## Sheet: S1
S1 Table. Gene-specific primers used in qRT-PCR analysis.
Gene ID	Annotation	Primer name	Sequence (5' → 3')	Primer name	Sequence (5' → 3')
Csa3G516530	AUX/IAA protein, CsIAA12(1)	CsIAA1_F_+_380	CAATGGAGAAGCTGTTTGGG	CsIAA1_R_+_525	ATGAGTTCATCTCTGATCCC
Csa1G231530	Aux/IAA protein, CsIAA24	IAA24_F_+_372	TTCTCGTCATCTCGACTCCC	IAA24_R_+_524	TTCCTCCTCTTCTTAAGCGG
Csa1G537400	Serine/threonine-protein kinase, CsPID	Csa1G537400 PINOID_F_+_568	TCTCTCCGCCATAAACAGCC	Csa1G537400_PINOID_R_+_774	AGAGTTGGGTGATTCAACGG
Csa5G161290	Nitrate transporter	Csa5M161290.1(NTR)_F_+_223	AATGTCACCAACTTCCTCGG	Csa5M161290.1(NTR)_R_+_403	ATGGAGTGGTTGAAACTCCC
Csa6G085120	Agglutinin-like protein	Csa6M085120.1(RING1A)_F_+_1094	AGTATTGGATTCGAGATCCG	Csa6M085120.1(RING1A_R_+_1244)	TTAAGGCAATTCGTCTTCCC
Csa6G492310	Indole-3-acetic acid-amido synthetase, GH3.5	Csa6G492310(GH3.5)_F_+_351	TCGTCAGCTACTTTACAGCC	Csa6G492310(GH3.5)_R_+_484	TAGTAGCTAGTGAGTACCGG
Csa2G258660	Auxin-induced SAUR-like protein, CsSAUR9	Csa2G258660(SAUR9)_F_+_85	CATATTGCTGTTTATGTGGG	Csa2G258660(SAUR9)_R_+_218	AATAGTTAAACCTCCATGGG
Csa2M031720	F-actin capping protein complex	F-ActinCP_F_+_504	TGCTGCTGCTAGACATAGCC	F-ActinCP_R_+_619	CTTCAAAGTAATGGGCACCC
