# Supplementary material for: Root-tip-mediated inhibition of hydrotropism is accompanied with the suppression of asymmetric expression of auxin-inducible genes in response to moisture gradients in cucumber roots
Source: PLoS One. 2018 Jan 11;13(1):e0189827. doi: 10.1371/journal.pone.0189827 (PMC5764274; doi:10.1371/journal.pone.0189827)
Supplement: S2 Table — (XLSX) [file pone.0189827.s008.xlsx]

## Sheet: S2
S2 Table. Mapping of RNA-Seq reads obtained from cucumber roots exposed to various water conditions onto the cucumber genome sequences (cucumber_ChineseLong_v2_genome.fa).
Time (h) of hydrostimulation	Gravitational condition during hydrostimulation	Moisture condition	Direction of root bending	Side of roots	RIN	Total reads	Total mapped reads	Total mapped reads (%)
0	-	-	-	Wet	7.9	72711280	70263502	96.6
				Dry	7.7	64831952	62655232	96.6
4	1G	K2CO3	-	Wet	7.8	59607162	57580651	96.6
				Dry	7.3	60577140	58466716	96.5
		H2O	-	Wet	6.2	58449318	56342815	96.4
				Dry	6.8	53680254	51839260	96.6
	3D	K2CO3	Wet	Wet	8	61438542	59418112	96.7
				Dry	7.5	55279700	53407763	96.6
		H2O	Wet	Wet	7.6	68564344	66223101	96.6
				Dry	7.3	58429238	56473169	96.7
			Dry	Wet	7.3	51606558	49829388	96.6
				Dry	7	65101602	62959781	96.7
