# Supplementary material for: Root-tip-mediated inhibition of hydrotropism is accompanied with the suppression of asymmetric expression of auxin-inducible genes in response to moisture gradients in cucumber roots
Source: PLoS One. 2018 Jan 11;13(1):e0189827. doi: 10.1371/journal.pone.0189827 (PMC5764274; doi:10.1371/journal.pone.0189827)
Supplement: S3 Table — (XLSX) [file pone.0189827.s009.xlsx]

## Sheet: S4
S3 Table. Significantly enriched GO terms among preferentially expressed genes in the wet side in the roots of cucumber seedlings exposed to a moisture gradient in a 3D clinostat for 4 h.
Category of Ontologya		Process
Gene Ontology term		auxin mediated signaling pathway	cellular response to auxin stimulus	response to auxin stimulus
Accession		GO:0009734	GO:0071365	GO:0009733
Cluster frequencyb		7/17 (41.2%)	7/17 (41.2%)	8/17 (47.1%)
Genome frequency usedc		495/24274 (2.0%)	498/24274 (2.1%)	1392/24274 (5.7%)
P value corrected by FDR		0	0	0
Csa5G610430	Aux/IAA protein	*	*	*
Csa1G039830	Cytochrome P450
Csa1G231530	Aux/IAA protein, CsIAA24	*	*	*
Csa4G303070	Unknown protein
Csa6G120930	Calmodulin-like protein			*
Csa1G537400	Serine/threonine-protein kinase, CsPID	*	*	*
Csa1G397130	Aux/IAA protein, CsIAA13	*	*	*
Csa3G002330	WUSCHEL-related homeobox
Csa3G516530	Aux/IAA protein, CsIAA1(12)	*	*	*
Csa3G176350	NAD(P)H-quinone oxidoreductase
Csa7G378520	Aux/IAA protein, CsIAA5	*	*	*
Csa7G048020	Pollen allergen-like protein
Csa5G215120	40S ribosomal protein
Csa5G161290	Nitrate transporter	*	*	*
Csa7G070820	Unknown protein
CsaUNG024770	S-adenosylmethionine synthase
Csa7G318970	Glycolipid transfer protein-related
Asterisks indicate the genes belonging to the term. aGO terms that were contained in Function and Component of Category of Ontology were not enriched in the examined genes. bCluster frequency represents the number of the genes enriched in GO term per the examined genes. cGenome frequency used represents the number of the genes belonging to GO term per the annotated cucumber genes.
