# Supplementary material for: Root-tip-mediated inhibition of hydrotropism is accompanied with the suppression of asymmetric expression of auxin-inducible genes in response to moisture gradients in cucumber roots
Source: PLoS One. 2018 Jan 11;13(1):e0189827. doi: 10.1371/journal.pone.0189827 (PMC5764274; doi:10.1371/journal.pone.0189827)
Supplement: S4 Table — (XLSX) [file pone.0189827.s010.xlsx]

## Sheet: S5
S4 Table. Significantly enriched GO terms among preferentially expressed genes in the dry side of the roots in cucumber seedlings that were exposed to the moisture gradient under stationary conditions for 4 h.
Category of Ontologya		Function		Component
Gene Ontology term		phenylalanine ammonia-lyase activity	ammonia-lyase activity	cell periphery	plasma membrane
Accession		GO:0045548	GO:0016841	GO:0071944	GO:0005886
Cluster frequencyb		2/16 (12.5%)	2/16 (12.5%)	11/16 (68.8%)	10/16 (62.5%)
Genome frequency usedc		16/24274 (0.1%)	25 out of 24274 (0.1%)	5859/24274 (24.1%)	5074/24274 (20.9%)
P value corrected by FDR		0	0	0	0
Csa6G445770	Phenylalanine ammonia-lyase	*	*
Csa7G041870	Auxin induced-like protein			*	*
Csa6G445760	Phenylalanine ammonia-lyase	*	*
Csa1G534750	Chitinase 7			*	*
Csa3G446120	ABC transporter			*	*
Csa7G312940	Extensin			*	*
Csa7G432470	Blue copper protein			*	*
Csa5G215120	40S ribosomal protein			*	*
Csa2G006880	Blue copper protein			*	*
Csa3G150000	Xyloglucan-specific endoglucanase inhibitor protein			*	*
Csa1G042560	Lipid transfer protein
Csa5G374730	Auxin transporter-like protein 3 (CsLAX3)			*	*
Csa6G514890	Pectinesterase			*	*
Csa4G285800	Peroxidase			*
Csa5G609750	Protein MKS1
Csa1G627480	Uncharacterized protein
Asterisks indicate the genes belonging to the term. aGO terms that were contained in Process of Category of Ontology were not enriched in the examined genes. bCluster frequency represents the number of the genes enriched in GO term per the examined genes. cGenome frequency used represents the number of the genes belonging to GO term per the annotated cucumber genes.
