# Supplementary material for: Root-tip-mediated inhibition of hydrotropism is accompanied with the suppression of asymmetric expression of auxin-inducible genes in response to moisture gradients in cucumber roots
Source: PLoS One. 2018 Jan 11;13(1):e0189827. doi: 10.1371/journal.pone.0189827 (PMC5764274; doi:10.1371/journal.pone.0189827)
Supplement: S5 Table — (XLSX) [file pone.0189827.s011.xlsx]

## Sheet: S3
S5 Table. Mapping of RNA-Seq reads obtained form cucumber roots exposed to gravistimulation onto the cucumber genome sequences (cucumber_ChineseLong_v2_genome.fa).
Time (h) of gravistimulation	Gravistimulation	Side of roots	RIN	Total reads	Total mapped reads	Total mapped reads (%)
0	-	Right	8.1	29074709	27769917	96.1
		Left	7.9	23466561	22426838	96.1
1	Vertical	Right	7.9	26803981	25588825	95.9
		Left	7.7	32369530	30605818	95.4
	Horizontal	Upper	8	33055884	28163078	95.5
		Lower	8	27604333	23506488	95.6
