# Supplementary material for: Root-tip-mediated inhibition of hydrotropism is accompanied with the suppression of asymmetric expression of auxin-inducible genes in response to moisture gradients in cucumber roots
Source: PLoS One. 2018 Jan 11;13(1):e0189827. doi: 10.1371/journal.pone.0189827 (PMC5764274; doi:10.1371/journal.pone.0189827)
Supplement: S6 Table — (XLSX) [file pone.0189827.s012.xlsx]

## Sheet: S6
S6 Table. Significantly enriched GO terms among preferentially expressed genes in the lower side of roots in cucumber seedlings that were exposed to gravistimulation for 1 h.
Category of Ontologya		Process
Gene Ontology term		auxin mediated signaling pathway	cellular response to auxin stimulus	post-embryonic root morphogenesis	lateral root morphogenesis	response to cyclopentenone	response to organic cyclic compound	gravitropism	tropism	response to gravity	response to auxin stimulus	cytokinin mediated signaling pathway	cellular response to cytokinin stimulus	microtubule nucleation	response to brassinosteroid stimulus	regulation of translation	response to cytokinin stimulus	lateral root development	post-embryonic root development	regulation of cellular protein metabolic process	regulation of protein metabolic process	hormone-mediated signaling pathway	cellular response to hormone stimulus	cellular response to endogenous stimulus	post-embryonic organ development	posttranscriptional regulation of gene expression	post-embryonic morphogenesis	photomorphogenesis	microtubule cytoskeleton organization	microtubule-based process	root morphogenesis	transcription, DNA-dependent	cellular response to organic substance
Accession		GO:0009734	GO:0071365	GO:0010101	GO:0010102	GO:0010583	GO:0014070	GO:0009630	GO:0009606	GO:0009629	GO:0009733	GO:0009736	GO:0071368	GO:0007020	GO:0009741	GO:0006417	GO:0009735	GO:0048527	GO:0048528	GO:0032268	GO:0051246	GO:0009755	GO:0032870	GO:0071495	GO:0048569	GO:0010608	GO:0009886	GO:0009640	GO:0000226	GO:0007017	GO:0010015	GO:0006351	GO:0071310
Cluster frequencyb		9/18 (50.0%)	9/18 (50.0%)	6/18 (33.3%)	6/18 (33.3%)	8/18 (44.4%)	8/18 (44.4%)	7/18 (38.9%)	7/18 (38.9%)	7/18 (38.9%)	10/18 (55.6%)	6/18 (33.3%)	6/18 (33.3%)	6/18 (33.3%)	7/18 (38.9%)	6/18 (33.3%)	6/18 (33.3%)	6/18 (33.3%)	6/18 (33.3%)	8/18 (44.4%)	8/18 (44.4%)	10/18 (55.6%)	10/18 (55.6%)	10/18 (55.6%)	8/18 (44.4%)	6/18 (33.3%)	7/18 (38.9%)	5/18 (27.8%)	6/18 (33.3%)	6/18 (33.3%)	7/18 (38.9%)	8/18 (44.4%)	10/18 (55.6%)
Genome frequency of usec		495/24274 (2.0%)	498/24274 (2.1%)	146/24274 (0.6%)	146/24274 (0.6%)	520/24274 (2.1%)	618/24274 (2.5%)	383/24274 (1.6%)	391/24274 (1.6%)	407/24274 (1.7%)	1392/24274 (5.7%)	245/24274 (1.0%)	245/24274 (1.0%)	308/24274 (1.3%)	555/24274 (2.3%)	373/24274 (1.5%)	400/24274 (1.6%)	500/24274 (2.1%)	513/24274 (2.1%)	1453/24274 (6.0%)	1516/24274 (6.2%)	2803/24274 (11.5%)	2983/24274 (12.3%)	3063/24274 (12.6%)	1761/24274 (7.3%)	920/24274 (3.8%)	1416/24274 (5.8%)	568/24274 (2.3%)	973/24274 (4.0%)	1046/24274 (4.3%)	1599/24274 (6.6%)	2414/24274 (9.9%)	3982/24274 (16.4%)
P value corrected by FDR		0	0	0	0	0	0	0	0	0	0	0	0	0	0	0	0	0	0	0	0	0	0.00087	0.00083	0.0008	0.00077	0.00074	0.00071	0.00069	0.00133	0.00129	0.00813	0.00788
Csa1G231530	Aux/IAA protein, CsIAA24	*	*								*											*	*	*								*	*
Csa3G516540	Aux/IAA protein, CsIAA25	*	*	*	*	*	*	*	*	*	*	*	*	*	*	*	*	*	*	*	*	*	*	*	*	*	*	*	*	*	*	*	*
Csa4G303070	Unknown protein
Csa6G492310	Indole-3-acetic acid-amido synthetase, CsGH3.5	*	*			*	*				*				*					*	*	*	*	*				*					*
Csa3G002440	Unknown protein
Csa3G516530	Aux/IAA protein, CsIAA1(12)	*	*	*	*	*	*	*	*	*	*	*	*	*	*	*	*	*	*	*	*	*	*	*	*	*	*	*	*	*	*	*	*
Csa6G507480	Protein of unknown function (DUF241, plant)
Csa1G537400	Serine/threonine-protein kinase, CsPID	*	*					*	*	*	*									*	*	*	*	*	*		*	*			*	*	*
Csa1G627460	Polygalacturonase																								*
Csa6G120930	Calmodulin-like protein					*	*				*											*	*	*									*
Csa2G286540	Protein of unknown function (DUF4228)
Csa2G200440	Aux/IAA protein, CsIAA1	*	*	*	*	*	*	*	*	*	*	*	*	*	*	*	*	*	*	*	*	*	*	*	*	*	*		*	*	*	*	*
Csa3G177390	Protein of unknown function DUF3475
Csa7G378530	Aux/IAA protein, CsIAA3	*	*	*	*	*	*	*	*	*	*	*	*	*	*	*	*	*	*	*	*	*	*	*	*	*	*		*	*	*	*	*
Csa7G023920	Protein of unknown function (DUF241, plant)
Csa3G143580	Aux/IAA protein, CsIAA4	*	*	*	*	*	*	*	*	*	*	*	*	*	*	*	*	*	*	*	*	*	*	*	*	*	*		*	*	*	*	*
Csa7G440550	Aux/IAA protein	*	*	*	*	*	*	*	*	*	*	*	*	*	*	*	*	*	*	*	*	*	*	*	*	*	*	*	*	*	*	*	*
Csa6G516990	Unknown protein
Asterisks indicate the genes belonging to the term. aGO terms that were contained in Function and Component of Category of Ontology were not enriched in the examined genes. bCluster frequency represents the number of genes enriched in GO terms per examined genes. cGenome frequency represents the number of genes belonging to GO term per annotated cucumber genes.
